# Supplementary material for: Clinical significance of cytogenetic aberrations in bone marrow of patients with diffuse large B-cell lymphoma: prognostic significance and relevance to histologic involvement
Source: J Hematol Oncol. 2013 Oct 3;6:76. doi: 10.1186/1756-8722-6-76 (PMC3851800; doi:10.1186/1756-8722-6-76)
Supplement: Additional file 1: Table S1 — Detailed karyotypes of 192 patients with chromosomal abnormalities. Karyotype results were classified according to the complexity of chromosomal abnormalities observed. [file 1756-8722-6-76-S1.xlsx]

## Sheet: Sheet2
Cytogenetic finding	No.	Age	Sex	Histologic BM involvement	KARYOTYPE
Single abnormality (Loss of Y)
	1	83.0664	M	No	45,X,−Y[19]
	2	66.5654	M	No	45,X,−Y[3],1qh+/46,XY,1qh+[17]
	3	64.0794	M	No	46,X,−Y[6]/46,XY[15]
	4	70.694	M	No	45,X,−Y[7]/46,XY[13]
	5	66.6804	M	No	45,X,−Y[6]/46,XY[14]
	6	77.2895	M	YES	45,X,−Y[14]/46,XY[6]
	7	59.6934	M	No	45,X,−Y[10]/46,XY[10]
	8	65.8973	M	No	45,X,−Y[10]/46,XY[10]
	9	66.7598	M	No	45,X,−Y[2]/46,XY[19].nuc ish(DXZ1X1)[10/300]
	10	66.9815	M	No	45,X,−Y[12]/46,XY[8]
	11	49.0021	M	No	45,X,−Y[3]/46,XY[19]
	12	77.2348	M	YES	45,X,−Y[10]/46,XY[10]
	13	75	M	No	45,X,−Y[3]/46,XY[17]
	14	70	M	No	45,X,−Y[3]/46,XY[17]
	15	74	M	No	45,X,−Y[9]/46,XY[8]
	16	63	M	No	45,X,−Y[8]/46,XY[12]
	17	68	M	No	45,X,−Y[3]/46,XY[17]
	18	67	M	No	45,X,−Y[3]/46,XY[17]
	19	61	M	No	45,X,−Y[4]/46,XY[16]
	20	63.039	M	No	45,X,−Y,inv(9)(p12q13)[4]/46,XY,inv(9)[16]
	21	75.833	M	No	45,X,−Y[3]/46,XY[17]
	22	83.2553	M	YES	46,X,−Y[20]
	23	63.885	M	No	45,X,−Y[4]/46,XY[16]
	24	72.1451	M	No	45,X,−Y[12]/46,XY[8]
	25	70.4476	M	No	45,X,−Y[3]/46,XY[17]
	26	76.5777	M	No	45,X,−Y[4]/46,XY[16]
	27	71.5647	M	No	45,X,−Y[3]/46,XY[17]
	28	73.4155	M	No	45,X,−Y[7]/46,XY[13]
	29	66.538	M	No	45,X,−Y[4]/46,XY[16]
	30	69.2813	M	No	45,X,−Y[3]/46,XY[17]
	31	77.8289	M	No	45,X,−Y[7]/46,XY[13]
	32	60.501	M	No	45,X,−Y[3]/46,XY[17]
	33	75.3265	M	No	45,X,−Y[7]/46,XY[13]
Single abnormality (Loss of single chromosomes other than Y)
	34	57.2786	F	YES	41∼44,XX,−14[cp3]/46,XX[8]
	35	54.6804	F	No	37~44,XX,−19[3]/46,XX[16]
	36	46.9651	F	No	47,XX,+9[7]/46,XX[3]
	37	61.8125	F	No	45,XX,−21[4]/46,XX[12]
	38	38.7652	F	No	45,X,−X[11]/46,XX[9]
	39	52.0794	M	No	45,XY,−22[4]/46,XY[17]
	40	74.0507	F	No	45,X,−X[3]/46,XX[17]
Single abnormality (Polyploidy)
	41	34.7515	F	No	60∼92,XXXX[2]/46,XX[7]
	42	80.731	M	No	78,<3n>,XYh+,[5]/46,XYh+[11]
Single structural abnormality
	43	77.1143	M	No	46,XY,1qh+,del(20)(q11.2)[2]/46,XY,1qh+[10]
	44	67.091	M	No	46,XY,del(13)(q?12q?22),21pstk+[3]/46,XY,21pstk+[17]
	45	52	M	YES	48,XXY,+add(12)(q24.3)[2]/46,XY[22]
	46	77	F	No	46,XX,t(10;11)(q22;q23)[13]/46,XX[7]
	47	62	M	No	46,XY,t(6;18)(p23;p11.3)[20]
	48	50	M	No	46,XY,del(20)(q11.2)[21]
	49	55	M	No	46,X,dup(Y)(q12q12)[22]
	50	56	M	No	46,XY,t(2;11)(p21;q23)[14]
	51	64	F	No	46,XX,t(4;10)(q28;p13)[16]/46,XX[8]
	52	52	M	YES	46,XY,t(3;14)(q27;q32)[7]/46,XY[13]
	53	52.5749	M	No	46,XY,del(13)(q12q14)[2]/46,XY[20]
	54	44.7967	M	YES	46,XY,t(14;18)(q32;q21)[3]/46,XY[17]
2 abnormalities (1 structural and 1 numerical abnormality)
	55	53.5195	F	YES	91,XXXX,der(1;3)(q10;q10)[12]/46,XX[1]
	56	45.2101	M	YES	46,XY,del(3)(q25)[3]/34~43,XY,−10[5][cp5]/46,XY[3]
	57	57.41	F	YES	45,XX,der(6)t(6;?12)(q25;q?15),−12[2]/46,XX[13]
	58	64.7064	M	YES	47,XY,+18,r(19)(p13.3q13.4)[13]/46,XY[8]
	59	40.6352	M	No	46,XY,t(8;22)(q24;q11)[5]/42,sl,+21[1]/47,XY,+21[1]/46,XY[5]
	60	85	M	No	47,XY,+8,del(20)(q11.2)[4]/46,XY[16]
2 structural abnormalities
	61	38.3491	M	YES	46,XY,iso(8)(q10),t(8;14)(q24.1;q32)[20]
	62	10.8063	M	YES	46,XY,der(6)del(1)(q37)t(1;3)(q26;q21)t(3;6)(q10;q11)[2]/46,XY[18]
	63	71.3648	M	No	44~46,XY,1~2mar[cp2]/46,XY[6]
	64	39	F	No	46,XX,t(8;22)(q24;q11.2),t(14;18)(q32;q21)[3]/46,XX[17]
≥ 3 abnormalities (complex karyotype)
	65	56.5613	M	YES	44~45,XY,del(1)(q12),del(6)(q21),i(8q),del(12)(p11.2),−13,+mar1,+mar2[cp4]/46,XX[26]
	66	34.3135	M	YES	39~46,XY,del(1)(p11.2),t(3;4)(p13;p16),+der(4)t(3;4)(p13;p16),−4,del(11)(q23),+del(11)(q21q23),−14,1~2dmin[cp13]
	67	80.0438	M	YES	44~48,XY,+der(10)t(1;10)(q21;q22.1),del(13)(q21)[cp6]/46~47,XY,idem,t(2;5)(p23;q35)[cp4]/47~48,XY,idem,t(14;18)(q32;q21)[cp5]
	68	75.5264	M	YES	81<4n>,XYY,−X,del(1)(p22)×2,−2,−2,−3,add(5)(q35)×2,−6,del(6)(q23)×2,−7,−8,−10,−11,−12,−13,−13,−13,−15,−17,−18,−19,+21,+21[2]/46,XY[5]
	69	64.0657	M	YES	81~96<4n>,XXYY,−6[2],+8[1],−9[1],−10[2],+11[1],−12[3],+13[1],−15[1],−20[2],+20[1][cp5]/44,XY,−6[1],−8[1],−10[1],−16[1][cp3]/46,XY[7]
	70	37.859	M	YES	47,XY,der(3)t(3;10)(p25;p15),der(10)t(3;10)del(10)(q26),der(10)del(10)(p13)t(10;14)(q26;q24),der(14)t(10;14),der(12)t(1;12)(q21;q24.3),+mar[18]/47,idem,del(6)(p22)[2]/46,XY[9]
	71	63.77	F	YES	46,XX,t(6;13)(q23;q10),t(12;15)(p13;q12),t(17;19)(p12;q34)[16]/46,XX[3]
	72	30.8912	M	YES	40∼47,XY,Yqh−,t(8;14)(q24;32),add(13)(q34)[cp14]
	73	60.6188	M	YES	44,XY,add(1)(p36),del(1)(p13),del(1)(q10),add(11)(q25),+6,−14,−15,−18,+mar[5]/46,XY[2]
	74	58.6119	M	YES	41∼48,XY,add(1)(p36),add(14)(q32),del(18)(q22),−21[cp3]/46,XY[5]
	75	48.4901	M	YES	49,XY,del(22)(q11.2)x3,+22x3[2]/46,XY[7]
	76	81.3114	M	YES	51,XY,+der(1)t(1;15)(q10;q10),der(3)t(3;14)(q27;q32),+5,+7,+7,del(18)(q21),+18,+mar[20]/46XY[3]
	77	56.8433	F	YES	45,XX,+1[12],del(1)(p10)[12],del(1)(q10)[12],del(3)(q21)[12],der(4)t(4;17)(q10;q10)[12],del(7)(q22)[12],−8[12],add(8)(p23)[12],−17[12],add(19)(p13)[12],add(22)(q13)[12],+mar[12][cp12]/46,XY[4]
	78	40.9281	F	YES	45~46,XX,t(3;11)(q26;q24)[1],del(3)(q21)[1],add(6)(p25)[1],add(9)(p24)[3],add(11)(q25)[1],add(16)(q24)[4],add(19)(p13.3)[3][cp4]
	79	54.6776	M	YES	43∼49,XY,−Y[4],+1[3],del(1)(p21.1)[6],dup(1)(q25q44)[3],t(1;16)(q32;q24)[2],t(2;19)(p23;q13.4)[2],+8[4],add(19)(p13)[4],add(19)(q13.3)[4][cp8]/46,XY[18]
	80	32.909	F	YES	43~46,XX,add(1)(p11.1p22)[2],t(9:22)(q34:q11.2)[4],add(19)(q13.4)[6],−22[6][cp8]/46,XX[12]
	81	66.8227	F	YES	46,XX,add(2)(q37)[4],add(3)(q29)[5],del(4)(q10)[4][cp5]/46,XX[8]
	82	39.6085	F	No	46~48,XX,del(6)(q10)[2],+del(6)(q15)[4],+mar1[6],+mar2[4],+mar3[2][cp9]/46,XX[38]
	83	59.5072	M	YES	46,XY,add(1)(p32),t(6;22)(p25;q11.2),−14,t(16;18)(q22;q23)[7]/46,XY[13]
	84	80.0383	F	YES	61~71<3n>,XXX,del(1)(p22),−4,−6,−8[cp5]/46,XX[6]
	85	62.6338	F	YES	41~52,XX,+3x2,+del(3)(q21),add(4)(q35),del(4)(q31),+7,der(14)t(1;14)(q25;q32)[cp16]/46,XX[2]
	86	52.2382	F	YES	34~52,XX,del(6)(q21),+7,+del(7)(q22),t(8;14)(q24;q32),+i(18)(q10),add(19)(q13.4),+mar[12]/46,XX[10]
	87	39.0226	F	YES	43~49,XX,+X,der(1)t(1;?)(p36;?),−3,del(3)(p13),der(4;6)(p10;p10),der(5)t(4;5)(q21;q35),del(6)(q21q23), del(7)(q22),t(8;17)(p10;q10),del(9)(q22),der(19)t(9;19)(q11;q13.4),add(21)(p10),+1~2mar[6]/40~44,XX,−4,−6,−10[cp4]/46,XX[9]
	88	13.8344	M	YES	47~51,del(X)(p22.1),i(X)(p10),−Y,del(2)(q33),+7,+del(?9)(q10),+18[8]/48~51,sl,+der(11)t(1;11)(q10;q23),del(4)(p15.1),+del(17)(p11.2)[cp6]/46,XY,del(2)(q33)[1]
	89	51.5154	F	YES	67~82,XXX,del(1)(p10),−2,−4,−5,t(8;14)(q24;q?32),−9,t(9;15)(p10;p10),add(16)(q24),−17,−19,r(19)(p13.3q13.4)(q10;q10),−22,+r,1~6mar[8]/74~82,sl,del(1)(p22)dup(1)(q25q42),der(1;2)(q10;q10),del(5)(q13),i(9)(q10),del(10)(q24),del(11)(p14),der(13;14)(q10;q10),add(21)(q22)[cp5]/46,XX[17]
	90	49.7276	F	YES	46,XX,del(X)(p21),der(1)dup(q21q32)dup(q25q32),t(1;17)(p13;q23),del(2)(p23),t(3;9)(q?27;q34),del(6)(q21),del(11)(p11.2)[4]/89~92,slx2,−4,+mar[3]/46,XX[8]
	91	9.81793	F	YES	46,XX,del(2)(p23),t(3;14)(q27;q32),del(5)(q22q31)[11]/46,XX[8]
	92	51.0691	F	YES	48~50,XX,dup(1)(q32q21),+del(3)(p25),del(4)(q31q31),del(5)(q25),+7,der(7)t(7;?11)(p10;q10),+del(9)(q10),del(16)(q22),+18,−22,+1~4mar[7]/46~50,sl,t(1;3)(p32;p25),del(10)(p11)[3]/46,XX[1]
	93	64.1259	M	YES	43~46,XY,del(1)(p34),del(2)(p21),add(6)(p23),del(7)(q22),add(9)(p?24),del(11)(q?24),add(16)(q?22),del(17)(p12),+1~2mar[cp4]/46,XY[16]
	94	76.8515	F	No	48~52,XX,del(X)(q22)x2,del(6)(q12)x2,add(11)(q25),add(12)(q24)[cp3]/46,XX[14]
	95	70.9788	M	YES	45~49,XY,del(1)(q42),+3,add(14)(q32),del(17)(p?11.2),+1~4mar[9]/38~49,sl,−Y,−2,del(2)(q?35),−11,−15,del(18)(q?21)[cp4]/46,XY[9]
	96	35.6468	F	YES	68~82,XXX,add(1)(p21),der(2)t(2;?)(q37;?),+del(3)(p13),+5,t(5;?19)(p15;?q13)x2,+6,del(6)(q12)x2,del(9)(p22),add(12)(p11.2),+13,+add(14)(p10),der(14)t(14;?)(q32;?),+15,i(17)(q10),del(20)(q11.2),+i(?20)(p10)x2,1~2mar[cp8]/46,XX[47]
	97	72.6543	F	YES	51,XX,+7,+8,+10,t(14;18)(q32;q21),+18,+21[10]/46,XX[10]
	98	69.1472	M	YES	42~45,XY,−X[2],del(1)(p32)[2],?del(2)(q35)[2],−5[2],del(7)(q34)[2],del(9)[q10],−11[3], der(12;21)(q10;q10)[3],der(14)t(14;?)(q32;q?)[3],add(17)(p10)[3],r(21)(q10)[3],+1~6 mar[cp3]
	99	80.2984	F	No	45,X,−X,t(9;17)(q34;q?11.2),add(15)(p11.2)X2,t(16;19)(p13;p13)[6]/46,XX[2]
	100	56.2957	F	YES	44~46,XX,dup(1)(q21q?42)[4],inv(2)(p13q37)[4],−6[4],add(11)(q25)[3],del(12)(p13)[3],+14[2], r(14)(?p10q32)[3],der(17)t(17;?22)(q?23;q11.2)[4],del(21)(q22)[4],add(22)(q13),del(22)(q11.2)[4],+1~2mar[4][cp5]/46,XX[5]
	101	38.1848	F	YES	66~106,XXXX,add(X)(p22.3),del(2)(p?21),del(3)(p?21),add(8)(q24.3),del(8)(q24.1),add(11)(p?10),del(17)((p11.2),+1~3 mar[cp14]/46,XX[7]
	102	61.6482	M	YES	48,XY,+7,+12,del(15)(q11.2q15)[11]
	103	86.1766	M	YES	80~93,XXY,add(1)(p?10),del(1)(p22p32),add(3)(q12),del(3)(p25),der(3)t(3;?)(q27;?)x2,−4x2,add(5)(q?22)x2,del(5)(q22q33),−6x2,del(7)(p?21)x2,del(10)(p12),t(?11;14)(q13;q32)x2,add(13)(q?34)x2,−16,−17x2,−18,+1~5mar[cp7]
	104	59.6249	F	YES	41~47,XX,del(1)(p13),t(1;18)(q25;p11.2),t(1;19)(p13;q13.4),del(6)(q15q21),del(7)(p15),+mar1[6]/49,sl,+16,+mar2[2]/46,XX[17]
	105	35.1622	F	No	46~48,XX,−1,der(1)t(1;?2)(p36;p11.2),add(2)(q?22),del(3)(p?25),del(7)(q32),der(11)t(1;11)(p13;q23),+15,+18,add(19)(?p13),+1~6mar[cp4]/46,XX[19]
	106	26.1191	F	No	35~45,X,−X,−2,−10,−13,−18,−19[3][cp9]/46,XX[12]
	107	56.4271	M	YES	48,XY,?del(2)(q?35),+3,+18[5]/46,XY[18]
	108	67.447	M	YES	46,XY,add(3)(q?29),t(8;14)(q24;q32),del(11)(q23),der(19)t(7;19)(q12;q13.3)[9]/46,sl,del(17)(p12)[10]/46,sdl1,der(14)t(8;14)[2]
	109	55.0691	M	YES	48,XY,der(1)t(1;?)(p36;?)dup(1)(q21q42),+add(?2)(q?23),+der(3;11)(q10;q10),der(8)t(8;9)(q24;q12),add(18)(q21)[3]/47~49.sl,+der(3;11)[3],−8[3][cp5]/46,XY[2]
	110	73.6263	M	YES	49,XY,der(3)ins(3:?)(p21:?)ins(3:?)(q23:?),t(7;10)(q32;q24),add(14)(q32),16qh+,+18,+1~2mar[3]/46,XY,16qh+[17]
	111	76.7803	F	YES	49,XX,t(1;9)(p22;p22)del(p?32p?34),t(?3;8)(q25;q24.3),del(6)(q13),+del(6)(q21),t(?10;14)(q24;q?32),+del(12)(p13),t(12;19)(q24;q13.3),add(13)(q32),add(18)(q23),+1~2mar[20]
	112	75.9316	F	YES	44~46,XX,add(7)(q?36)[3],add(14)(q32)[3],add(19)(p13)[2],+1~2mar[2][cp3]/46,XX[11]
	113	59.9206	M	YES	48~51,XY,+?X,add(1)(p36),t(3;?14)(p13;q24),add(4)(q35),add(8)(q?24),t(?9;11)(q22;q23),?t(13;20)(q12;q13),add(15)(p10),+18,+1~2 mar[10]/46,XY,[14]
	114	75.5948	M	YES	48,XY,t(1;16)(q25;q22),+3,t(12;13)(q24;q14),del(15)(q15q21),+18[7]/48,sl,dup(1)(q21q32)[3]/46,XY[9]
	115	55.8549	F	YES	52,XX,del(2)(q?31?33),+5,del(5)(q?13?15)X2,+7,+11,+12,der(13)t(1;13)(q12;q34),+dup(18)(q21q23),der(19)t(1;19)(q12;q13.3)[16]/52,sl,−del(5),+del(5)(q?13)[3]/46,XX[1]
	116	77.8891	M	YES	71~81<3n>,XXY,+X,+add(1)(p?22)X1~2,i(1)(q10),+add(2)(p25)X1~2,add(3)(q27),−4,+5,+5,del(6)(q21)X1~2,+der(6)t(1;6)(p13;q?21)X2, del(7)(p15),+der(?8)t(8;8)(q24;q12),+add(?9)(p24),−10,−10,dup(11)(q13q?25),add(12)(q24),−13,+?i(14)(q10),+15,−16,add(?19)(p13.1),add(20)(p13),1~5 mar[4]/79~81,sl,add(4)(p?14)[2]/46,XY[16]
	117	70.3354	M	YES	45,X,−Y[3]/86~95,slX2,−1,−2,+3,+6,+7,+7,−8,+9,−10,−13,−13,+der(14)t(?13;14)(q14;q24),+16,+i(17)(q10),+18,−19,+20,+22,+mar[cp8]/46,XY[9]
	118	21.9466	M	YES	36,XY,−2,−3,−4,−7,−12,−13,−15,−17,−20[7]/36,idem,del(5)(q33q35)[2]/36,idem,i(13)(q10)[2]/61~71,idemX2,+20[cp5]/46,XY[4]
	119	59.3812	M	YES	92~94,XX,der(?X;3)(p10;q10)x2,+add(1)(p?22),add(1)(p36.1)x2,der(1;?19)(q10;q10)x2,−2,add(2)(p?23),add(3)(q27),+add(5)(p15),del(5)(p14)x2,−6,der(6;10)(p10;q10),+7,del(8)(q24.1),+der(?8)t(8;12)(q24.1;?q13)x2,−9,−11,−11,add(11)(p15)x2,−12,−12,add(12)(p13),−13,del(13)(q32)x3,−15,−15,add(15)(p10)x2,+der(17)t(11;17)(q13;p13),+i(17)(q10),add(18)(q23),−19,+20,+21,+add(21)(p10),−22,−22,+1~4mar,inc[cp4]/46…
	120	75.7317	M	YES	46,XY,t(3;12)(q27;p13.3),del(6)(q23q25),add(8)(p21),r(15)(q?10q?26)dup(15)(?q22q24)[8]/47,idem,+18[3]/46,XY[13]
	121	83.2526	M	YES	48~50,X,+X,−Y,+1,+3,+3,+del(3)(q10)x2,der(1;11)(q10;q25),dup(13)(q21~22q34),−15,+18[20]
	122	66.486	M	No	49,X,−Y,t(?2;18)(q21;q23),+3,der(9)t(9;9)(p13;p24)ins(9)(p13),+?del(10)(p11.2),add(11)(q23),+add(13)(q34),del(15)(q11.2q15),add(19)(q13.4),+mar[6]/45,X,−Y[4]/46,XY[12]
	123	64.8487	M	YES	88~94,XXYY,+X+X,del(1)(p?22),−6−6,del(7)(q22q32)x2,del(9)(q?13q?22)x2,add(13)(q?34)x2,add(14)(q32),+22,inc[cp6]/46,XY[17]
	124	62.3792	M	YES	46,XY,add(5)(q22),t(9;14)(p13;q32)[13]/47,idem,+13[5]/46,XY[3]
	125	52.7091	F	No	47,X,add(X)(q?26),1qh+,der(1)dup(q21q23)?inv(q25q21),+3,add(10)(p?15),dup(12)(q13q15),add(14)(q32),del(15)(q11.2q15),add(17)(q?25)[5]/46,XX,1qh+[20]
	126	57.9138	M	YES	83~89,XXY,−Y,+1,der(1;15)(q10;q10)X2,−2,del(4)(q?31),der(6)t(6;?8)(q?23;q21)X2,−7,−8,add(9)(p22)X2,del(10)(q?25),−14,add(14)(q32)X2,−17,−17,+1~5mar,inc[11]/84~87,XXY,sl,der(11)del(11)(p13)ins(11)(q21),add(17)(p11.2)[2]/46,XY[7]
	127	67.7509	F	YES	48,X,add(X)(q22),1qh+,add(1)(p?34.1),+3,del(4)(q21),add(8)(p?23),?der(9)add(9)(p22)add(9)(q34),add(11)(q21),+13,add(15)(q?26.1),del(16)(q?13q?22),add(19)(q10)[14]/48.X,add(X),1qh+,+3,del(4),?t(6;14)(q25;q32),add(8),?der(9),+13,add(15),add(19)[2]/46,XX,1qh+[4]
	128	69	F	YES	69~75,XXX,+der(1)del(1)(q21q25)?inv(1)(q12q21),i(1)(q10)x2,−4,+5,+del(6)(q21),+7,+7,t(8;14)(q24.1;q32),+9,+12,−13,+der(14)t(8;14),−15,+21,+21,+mar[cp6]/46,XX[4]
	129	58.1164	M	No	47,XY,1qh+,del(6)(q21q25),+18,der(19)r(19;6)(p13.3q13.3;q21q25)[8]/46,XY,1qh+[14]
	130	76.1068	M	YES	50,XY,+Y,add(3)(q?21),+del(5)(q13q22),add(6)(p23),add(12)(q24),+13,+21[10]/46,XY[11]
	131	57.7084	M	YES	46,XY,add(1)(p13),dup(1)(q21q32),add(2)(p?25),−4,add(5)(q35),add(6)(q22),+del(6)(q?25),add(7)(q22)x2,+del(7)(p15),i(9)(q10),del(9)(q13q22),−12,−13,add(14)(q32),+del(?14)(q24),−15,−21,1~4mar,inc[cp7]/46,XY[30]
	132	83.7317	M	YES	41~44,XY,−Y,−1,add(3)(q27),add(5)(q15),add(6)(p23),add(?6)(p25),−8,−8,der(9)t(9;12)(p?21;q13),del(10)(p11.2),−11,add(11)(q23),add(12)(q13),−13,add(?14)(q24),add(16)(q24),−17,add(?18)(p11.2),add(18)(q23),add(?19)(p13.1),add(21)(p10),+1~8mar,inc[cp13]/46,XY[7]
	133	27.9425	F	YES	86~91,XXXX,+X,add(1)(p11.2)x2,del(1)(q?42)x2,−2,−2,?ins(2;?)(q14.2;?),−3,−4,−4,,−5,i(6)(p10),+7,+7,−10,−13,−13,+14,+14,−15,−15,−16,add(17)(q25)x3,1~5mar,inc[cp16]/46,XX[4]
	134	48.8241	F	YES	45~46,X−X,add(1)(p36.1) or der(1)add(1)(p36.1)inv1(p13q25),del(2)(p23),−3,add(3)(p13),del(6)(p22p23),−16,+18,add(19)(q13.4),+1~2mar[cp9]/46,XX[13]
	135	40.9035	F	YES	68~92,XXXX,add(1)(p34),del(1)(q?21),del(2)(p10),add(3)(q21),der(8;14)(q10;q10),?dup(10)(q22q24),add(19)(p13.3),1~3mar,inc[cp19]/46,XX[1]
	136	66.8008	F	YES	51,XX,+del(1)(p10),del(1)(q?21),del(1)(q?31),+3,del(6)(q23q25),+7,?ins(7)(p13q32q36)X2,add(14)(q32),−15,+16,+18,+19,inc[14]/46,XX[6]
	137	57	M	YES	47,add(X)(p11.4),add(X)(p11.2),der(1;19)(q10;p10),−2,der(5)t(2;5)(q12;p15),del(6)(q13q25),+del(8)(p?23),del(9)(p?22),der(12)t(3;12)(p21;p13)inv(12)(p13q22),add(14)(q32),+add(21)(q22)[10]/46,XX[12]
	138	70	M	YES	48,XY,der(Y)t(Y;19)(q12;q13.1),der(1)t(1;9)(p13;q32),del(6)(q15),del(9)(p21),der(9)add(9)(p21)t(1;9),add(10)(q24),add(10)(q22),add(15)(q26.1),+18,+18[8]/49,idem,+add(10)(q22)[2]/46,XY[10]
	139	43	M	YES	47,XY,ins(1;?)(q13;?),add(4)(q?15),del(6)(q23),add(9)(q?22),add(9)(p22),−10,add(11)(q21),add(14)(q24),−15,+18,i(18)(q10)x2,+2mar[20]/46,XY[3]
	140	69	M	No	47,XY,+8,add(11)(q12),+der(?)(?;11)(?;q12),−13,−20,−21,+2mar,inc[6]
	141	67	M	YES	50,XY,+X,+2,der(2)t(2;11)(q13;q13)x2,+3,add(6)(q13),del(6)(q?13),+9,del(9)(q13q22)x2,del(11)(q?13),add(14)(q32),−16,+idic(18)(p?11.2),−21,+der(?)t(?;11)(?;q12),inc[3]/46,XY[21]
	142	59	F	YES	46,XX,+X,?t(1;12)(p36;q13),+3,del(7)(p15),−10,−14,−22,+mar1[1]/46~47,idem,+X[2],add(6)(p23)[3],del(6)(p23)[2],+add(16)(q24)[3],der(?16;18)(p10;q10)[3],add(19)(q13.3)[3],+mar2[2][cp5]/46,XX[18]
	143	78	F	No	55,XX,dup(1)(q12q21),+3,+3,+del(6)(q21q25),del(6)(q23),+7,t(8;14)(q24.1;q32),+9,der(10)t(1;10)(q21;q24),+13,+?add(17)(q25),+18,idic(18)(p11.2)x2,+mar[15]/46,XX[5]
	144	61	F	No	46,X,dic(X;9)(p22.1;p24),add(1)(q32),+3,i(8)(q10),+del(9)(p22),add(14)(q32)x2,del(16)(q?21),add(17)(q23),der(18)?t(8;18)(q?22;q23),add(19)(p13.3),−22,inc[16]/46,sl,add(7)(q36)[2]/46,sl,+X,−dic(X;9),−4,+dic(4;9)(?p14;p24)[2]
	145	60	M	No	46,XY,del(6)(q13),+add(?9)(p10),−10,−12,−16,add(16)(p?11.2),+2mar,inc[4]/90~92,slX2[2]/46,XY[16]
	146	63	F	YES	47,XX,der(1)t(1;10)(p13;p13),?t(3;14)(p25;q32),del(6)(q21q25),+7,del(7)(q31q34)x2,del(9)(p13),der(10)t(1;10)add(1)(p36.1),?t(19;22)(q13;q12)[10]/46,XX[11]
	147	72	F	YES	47,XX,t(3;22)(q27;q11.2),+18,der(19)t(11;19)(q13;p13.3)[4]/46,XX[17]
	148	28	F	YES	52,XX,−1,add(2)(p?25),+del(?6)(q13),del(6)(q23),+del(9)(q12),der(?9)t(?1;9)(p?34;q12),add(12)(q24.1),del(12)(p12),add(14)(q32),+15,del(15)(q11.2q15)x2,+21,+der(?)t(?;1)(?;q21),+mar,inc[4]/46,XX[18]
	149	55	F	YES	47,X,−X,t(1;5)(p13;p15.3),der(4)t(4;9)(q33;q13),del(6)(p23),idic(18)(p11.2),+21,+mar1,+mar2[12]/49,idem,+16,+mar1[5]/46,XX[3]
	150	63	F	YES	47,XX,add(1)(p?36.1),add(3)(q12),t(8;22)(q24.1;q11.2),−13,t(14;18)(q32;q21),+2mar[2]/47,idem,+7,−10[2]/46,XX[17]
	151	30	M	YES	52,XY,+add(X)(q26),t(1;2)(p36.1;q32),add(5)(p15.1),add(6)(q?23),t(7;7)(p10;p10),+9,+add(9)(p13),+12,+18,add(18)(q?23)x2,der(19)t(?7;19)(q11.2;p13.3),+20,+20,der(21)t(17;21)(q11.2;p11.2),−22,inc[5]/46,XY[16]
	152	57	M	YES	46,−Y,add(X)(q?27),−2,der(2)add(2)(p?23)add(2)(q?32),+5,add(6)(q15),?ins(6;?)(p12;?),der(7)add(7)(q22)inv(7)(p22q11.2),add(9)(p13),der(11;14)(q10;q10),add(12)(q13),del(16)(q13q22),der(17)t(1;17)(q12;p11.2),−18,+mar1x2,inc[5]/41~47,idem,add(3)(q27),+mar2[cp14]/46,XY[2]
	153	81	F	YES	46,XX,add(1)(q21),del(2)(p21),i(7)(q11.2),add(9)(p22),dup(11)(q23q21)x2,add(12)(p13),−13,add(14)(q32),−18,+mar[19]/46,XX[1]
	154	60	F	No	50,X,der(X)t(X;5)(q2?4;q15),+add(3)(p25),add(5)(q15),+7,+18,add(19)(q13.?3),+mar[7]/46,XX[13]
	155	66	M	YES	54,XY,+Y,+Y,der(1)t(1;3)(p36.1;p21)ins(1;?)(p36.1;?),+add(3)(p13),del(6)(q21q25),add(7)(p15),+16,+18,add(19)(q13.3)[20]
	156	45	M	YES	47,der(X;1)(q10;q10),+der(X;1),−Y,+add(1)(q10),−6,add(8)(p10),add(9)(p10),add(9)(p13),del(12)(p12),add(14)(q32),+2mar[4]/47,idem,der(3)add(3)(p13)del(3)(q27)[6]/46,XY[10]
	157	77	F	YES	49,XX,add(1)(p36.3),+3,+5,+add(13)(q22),add(14)(q32),−15,−15,+18,+i(?20)(p10)[9]/46,XX[12]
	158	76	F	YES	48,XX,del(2)(q?31q33),+3,der(16)t(1;16)(q21;q24),+18[1]/49,idem,+3,inc[2]/46,XX[17]
	159	17	M	YES	103~106,XXXYY,+Y.+Y,−1,idic(1)(p13),−3,−4,−5,−6,der(6)t(6;6)(q21;?p11.2)x2,−9,−10,+11,−13,+16,+16,−17,−17,−19,−20,+21,inc[cp18]/46,XY[2]
	160	79	F	YES	95,XXX,−X,del(1)(p13p21)x2,+3,+add(?4)(q13),+5,+5,−6,del(6)(q21q25),+?dup(11)(q23q21),add(14)(q32)x2,+16,−21,inc[3]/93,idem,−14,−14[1]/46,XX[16]
	161	81	M	YES	79~80,XX,+X,−Y,−1,add(1)(q42)x2,+2,+3,t(3;16)(p13;q22)x2,+der(6)t(6;6)(q22;p12),+7,+9,+9,+12,+13,+add(?17)(p13),+18,+20,+21,+22,der(?)t(?;q11)x2,inc[cp5]/45,X,−Y[4]/46,XY[11]
	162	59	F	YES	50,X,−Y,der(1)del(1)(p13p13)del(1)(p22p34),+5,add(6)(q13),+add(9)(p22),inv(9)(q?12q?34)X2,del(11)(q23),−13,+17,add(19)(p13.1),+mar,inc[12]/46,XX[9]
	163	73	M	YES	48,XY,add(2)(q31),del(8)(p21),+9,add(10)(p13),del(11)(q14q23),−17,inv(18)(q21.1q23),+2mar,inc[11]/46,XY[22]
	164	58	M	YES	45,X,−Y,add(1)(q32),−5,del(6)(q?23),inv(9)(p11q13),del(11)(p13),add(19)(p13.1),add(22)(p10),+mar1,inc[5]/84~86,XX,−Y,−Y,−1,add(1),−2,−3,−4,−5,−5,del(6)x2,−7,inv(9),+del(11),−15,−17,+19,add(19)x3,−20,add(22)x2,+mar1,+mar2x2,inc[cp3]/46,XY,inv(9)[13]
	165	72	M	No	44,XY,t(5;15)(q14;q11.1),−6,t(6;7)(q16;p22),−8,add(19)(p13.3)[2]/46,XY[14]
	166	63	M	YES	48~50,XY,−2,del(6)(q24),−8,−12,−12,+13,−17,+mar1~8[cp12]/46,XY[12]
	167	63	M	YES	76~83XXY,+mar7~14[cp10]/46,XY[7]
	168	48	F	YES	45~46,X,−X,add(1)(p36.1) or der(1)add(1)(p36.1)inv(1)(p13q25),del(2)(p23),−3,add(3)(p13),del(6)(p22p23),−16,+18,add(19)(q13.4),+1~2mar[cp9]/46,XX[13]
	169	50	F	YES	46,XX,−1,+add(3)(p25),−4,del(4)(p12),add(5)(p15.3),der(6)t(6;17)(q13;q11.2),add(7)(q36),del(7)(q22),−13,−17,+18,der(22)t(13;22)(q14;q13),+2mar[12]/46,XX[13]
	170	49	M	YES	46,XY,der(1)ins(1;?)(q21;?)del(1)(q23q25),der(1;17)(q10;q10),−8,+9,der(9;21)(q10;q10),add(11)(p15),add(14)(q32),+2mar[17]/46,idem,der(19)t(1;19)(q21;p13.3)[3]/47,idem,+1,der(1)add(1)(p13)ins(1;?)(q21;?),−der(1;17)(q10;q10),+17[3]/46XY[2]
	171	68	M	YES	84~95,XXY,−Y,−1,−2,−5,−7,add(8)(q24.1),add(9)(p24),add(9)(q34),−11,−11,−11,−13,−14,−15,−15,−16,add(16)(q22)x2,+20,+20,−21,−22,−22,+7mar[3]/46,XY[17]
	172	69	F	YES	45,XX,der(1)(p32)add(1)(q32),−4,del(6)(q22),add(12)(p13),add(15)(q26),−16,−17,+2mar[16]/46,XX[1]
	173	48	F	YES	48,X,−X,der(4)t(4;11)(p16;q13),+12,ins(13;?)(q14;?),add(14)(q32),+add(17)(q25),+add(18)(q21)[7]/46,XX[9]
	174	71	F	YES	48,XX,del(1)(q42),del(6)(q15q21),t(8;9)(q11.2;q13),t(11;19)(q13;p13.3),+16,+18,der19t(11;19)[7]/46,XX[13]
	175	59	F	YES	46,X,add(q28),t(1;12)(p36.1;q13),der(3)t(3;?)(q27;?),add(7)(q32),der(9)add(9)(p22)add(9)(q34),der(14)add(14)(p11.2)add(14)(q32),add(14)(q32),add(17)(q25),add(19)(p13.1),del(22)(q12)[1]/92,idem,−17,+mar[8]/46,XX[11]
	176	79	M	YES	45~46,add(X)(p11.2),−Y,del(1)(p13q21),dup(1)(q21q32),add(3)(q27),−5,ins(5)(q13),del(6)(q13q21),inv(7)(q22q36),der(8)add(8)(p21)add(8)(q24.1),add(9)(p24),add(10)(q22)x2,dup(12)(q13q24.1),−20,+2mar[cp5]
	177	66	M	YES	89,XXYY,dup(1)(q21q24)x2,+2,+2,add(4)(p16),+7,+7,−8,−8,−9,−9,del(11)(q23),add(14)(q32)x2,ider(14)(q10)add(14)(q32),−16,−18,add(18)(p11.2),add(19)(q13.1)x2,der(20)(add(20)(p13)add(20)(q13.3),+8−2mar[20]
	178	63	F	YES	42,X,add(X)(q22),add(3)(q27),add(7)(p13),add(8)(q24.3),der(8)t(8;9)(p23;q13),−9,−9,add(11)(q23),dic(12;13)(p11.2;p11.2),der(14;15)(q10;q10),−17,+mar[2]/46,XX[18]
	179	48	M	YES	47,X,−Y,del(1)(p22),add(2)(q37),+del(3)(p13),der(3)t(1;3)(p22;q21),del(7)(q34),t(14;19)(q32;q13),+add(18)(q22)[2]/46,XY[23]
	180	82	M	YES	49,XY,+X,der(3)t(3;12)(q21;q13),+5,del(6)(q15q25),+12,t(19;22)(q13.4;q11.2)[8]/46,XY[12]
	181	17	M	YES	45,XY,add(8)(p11.2),add(11)(q13),add(13)(q34),−16,add(18)(p11.2),add(19)(q13.4),add(22)(p11.2)[5]/46,XY[15]
	182	69	F	YES	50,XX,dup(1)(q21q32),+3,+del(7)(q22),+9,+18[4]/46,XX[16]
	183	79	M	YES	48~50,XY,+del(5)(q15q23),+7,add(14)(q32),add(17)(q25),add(18)(q22),+21[cp4]/46,XY[16]
	184	41	F	No	46,XX,+X,−1,der(4)t(1;4)(q23;p16),der(9)t(1;9)(p13;p24),add(13)(q32),add(14)(q32),der(18)t(1;18)(q23;p11.2),+2mar[2]/46,XX[53]
	185	58	M	YES	46,X,−X,add(1)(q42),add(3)(q27),−9,−12,add(17)(q25),−20,−22,+5mar[8]/46,XX[12]
	186	55.6496	F	No	48,X,−X,inv(1)(p22q21),+3,+del(3)(p21),del(4)(p13p13),del(5)(q23q23),+7,+der(12)t(6;12)(p21.3;q15),del(14)(q32), −15,−15,der(17)t(15;17)(q15;q21),+mar[6]/46,XX[14]
	187	75.4086	F	YES	47,X,der(X;1)(p10;q10),+1,del(7)(q32),add(12)(q24.1),der(12)t(3;12)(q13;q22),−13,+18,−22,+der(?)t(?;11)(?;q13),+mar[4]/46,XX[16]
	188	13.974	F	YES	52~54,XX,+X,+5,i(7)(q10),add(8)(p21),+9,add(13)(q32),add(14)(q32),+15,+17,+18,−22,+2mar[cp4]/46,XX[16]
	189	44.6817	M	No	45,X,−Y,t(1;14)(q21;q32),add(6)(q12),add(7)(p15),add(9)(q34),add(12)(p11.2),dup(12)(q13q24),add(16)(q22),i(17)(q10),add(19)(p13.3),add(19)(q13.3),add(22)(q11.2)[2]/46,XY[18]
	190	67.0472	M	YES	46,XY,ins(6;?)(q21;?),add(7)(q22),−13,add(13)(q12),del(14)(q24),add(17)(q25),add(18)(q23),add(19)(q13.3),+der(20)t(13;20)(q13;q12),del(20)(q11.2),der(22)t(13;22)(q14;p11.2)[15]/ 46,idem,−ins(6;?),+del(6)(q21),−del(14)(q24),+14[3]/46,idem,−ins(6;?),+6,−del(14)(q24),+14 [2]/46,XY[20]
	191	24.4654	M	YES	49,XY,dup(1)(q25q22),+del(3)(p14),+9,i(9)(p10)x2,der(14)t(9;14)(q13;q32),+18[6]/46,XY[14]
	192	57.6975	M	YES	45,X,−Y,+add(3)(p13),del(4)(q21q23),der(6)t(6;6)(q23;q21),−8,add(11)(q23),del(14)(q32),add(16)(q11.2),add(17)(p11.2),add(19)(p13.1),der(20)t(1;20)(q21;q13.1),add(22)(q11.2)[5]/46,XY[15]
